# Supplementary material for: Mechanical Stimuli‐Induced Manipulation of Malignant Behavior in Bioprinted Cancer Microtissues via PI3K/NF‐κB Activation
Source: Adv Sci (Weinh). 2026 Jan 4;13(16):e18295. doi: 10.1002/advs.202518295 (PMC13042440; doi:10.1002/advs.202518295)
Supplement: Supplementary file 2 — Supporting File 2: advs73661‐sup‐0002‐Videos.zip. [file ADVS-13-e18295-s002.zip]

Archive with 3 entries (3 files):
- Supplementary Video 1. PEVA frame fabrication.mp4
- Supplementary Video 3. In-bath tumor printing.mp4
- Supplementary Video 2. Bioink loading.mp4
